# Supplementary material for: Multiscale and multimodal imaging for three-dimensional vascular and histomorphological organ structure analysis of the pancreas
Source: Sci Rep. 2024 May 2;14:10136. doi: 10.1038/s41598-024-60254-9 (PMC11065985; doi:10.1038/s41598-024-60254-9)
Supplement: Supplementary file 2 — Supplementary Table S2. [file 41598_2024_60254_MOESM2_ESM.xlsx]

## Sheet: Tabelle2
		Modality	Object	Generation	Order	Strahler order
		µCT	Single vessel	81	81	6
		PBI	Single vessel	42	42	6
		PBI	Tissue section	293	293	8
