# Supplementary material for: Multiscale and multimodal imaging for three-dimensional vascular and histomorphological organ structure analysis of the pancreas
Source: Sci Rep. 2024 May 2;14:10136. doi: 10.1038/s41598-024-60254-9 (PMC11065985; doi:10.1038/s41598-024-60254-9)
Supplement: Supplementary file 3 — Supplementary Table S3. [file 41598_2024_60254_MOESM3_ESM.xlsx]

## Sheet: Tabelle3
	Modality	Object	Algorithm	Davies-Bouldin index	Dunn index
	µCT	Single vessel	Generation	41.7	<0.1
			Order	27	7.38
			Strahler order	20.6	7.45
			Clustering (GMM)	1	7.52
	PBI	Single vessel	Generation	37.1	<0.1
			Order	12.3	<0.1
			Strahler order	11.3	<0.1
			Clustering (GMM)	1.2	<0.1
	PBI	Tissue section	Generation	162.01	<0.1
			Order	43.61	<0.1
			Strahler order	14.95	<0.1
			Clustering (GMM)	1.8	<0.1
