# Supplementary material for: Multiscale and multimodal imaging for three-dimensional vascular and histomorphological organ structure analysis of the pancreas
Source: Sci Rep. 2024 May 2;14:10136. doi: 10.1038/s41598-024-60254-9 (PMC11065985; doi:10.1038/s41598-024-60254-9)
Supplement: Supplementary file 4 — Supplementary Table S1. [file 41598_2024_60254_MOESM4_ESM.xlsx]

## Sheet: Tabelle1
		Modality	Object	Strahler order	Number of vessel segments	Mean vessel segment diameter [µm]	SD	Minimum vessel segment diameter [µm]	Maximum vessel segment diameter [µm]	Total volume [µm^3]	SD
		µCT	Single vessel	1	469	157.17	127.2	29.41	1071.3	4070868678	1.84114e+07
				2	227	123.89	82.12	16.86	774.46	1877597091	1.365e+07
				3	115	150.14	58.97	19.1	377.92	1362683979	1.70463e+07
				4	85	239.6	91.23	81.99	557.6	1748125962	1.9785e+07
				5	30	284.53	94.09	148.07	493.21	978700725	3.94668e+07
				6	28	237.58	98.55	128.59	496.68	686031282	3.56813e+07
		PBI	Single vessel	1	515	24.75	21.12	7.91	144.11	37532992	231380
				2	279	22.29	11.24	6.43	96.82	25526792	212051
				3	129	30.17	12.99	9.1	72.58	22207256	316560
				4	63	41.58	22	8.4	113.23	23427056	530765
				5	18	70.25	30.32	27.53	118.68	28753736	1.6596e+06
				6	21	76.25	19.06	36.99	109.57	40580048	2.60289e+06
		PBI	Tissue section	1	18376	14.9	13.8	1.11	439.14	294355304	101071
				2	9373	14.04	9.02	0.41	325.89	201773704	71169.7
				3	4400	19.2	11.66	0.37	158.38	179281088	80340.7
				4	1978	23.61	14.17	1	119.71	133809992	107575
				5	730	27.03	17.54	0.99	112.03	74578728	199352
				6	334	28.22	19.95	2.22	118.29	42415184	231325
				7	283	37.93	33.46	0.54	325.63	97650608	729934
				8	50	44.26	34.3	0.7	118.83	22162368	709649
		Modality	Object	Cluster (GMM)	Number of vessel segments	Mean vessel segment diameter [µm]	SD	Minimum vessel segment diameter [µm]	Maximum vessel segment diameter [µm]	Total volume [µm^3]	SD
		µCT	Single vessel	1	195	329.46	130.05	184.53	1071.3	4658075991	2.65384e+07
				2	370	111.93	43.38	19.1	220.11	482442723	1.28307e+06
				3	131	160.17	74.98	46.07	397.58	4230319203	2.79243e+07
				4	258	108.58	36.96	16.86	196.19	1353169800	3.84237e+06
		PBI	Single vessel	1	155	55.33	36.74	8.06	144.11	133461224	1.33261e+06
				2	176	39.24	9.77	23.6	67.1	21570680	94450.4
				3	362	19.37	5.57	6.43	32.15	4350240	10292.9
				4	332	17.61	5.52	7.97	32.61	18645736	50630.2
		PBI	Tissue section	1	1527	47.6	39.68	1.14	439.14	495451776	510193
				2	9305	11.13	3.79	0.54	20.01	52522152	4012.56
				3	5598	12.33	4.63	0.74	26.94	189521432	30077
				4	7751	24.12	11.63	0.37	60.48	278782968	35949.5
				5	11343	12.92	5.76	0.87	28.68	29748648	2875.77
